# Supplementary material for: Design and Testing of a Custom Melanoma Next Generation Sequencing Panel for Analysis of Circulating Tumor DNA
Source: Cancers (Basel). 2020 Aug 10;12(8):2228. doi: 10.3390/cancers12082228 (PMC7465941; doi:10.3390/cancers12082228)
Supplement: Supplementary file 1 [file cancers-12-02228-s001.zip]

Archive with 24 entries (24 files):
- CancersSupplementaryMethods.docx
- __MACOSX/._CancersSupplementaryMethods.docx
- FigureS1SummaryAmpliconPerformance.tif
- __MACOSX/._FigureS1SummaryAmpliconPerformance.tif
- TableS1CustomMelanomaAmplicons.xlsx
- __MACOSX/._TableS1CustomMelanomaAmplicons.xlsx
- TableS2SummaryTotalReads.xlsx
- __MACOSX/._TableS2SummaryTotalReads.xlsx
- TableS3SummaryMatchedPatientSamples.xlsx
- __MACOSX/._TableS3SummaryMatchedPatientSamples.xlsx
- TableS4PanelCalibration.xlsx
- __MACOSX/._TableS4PanelCalibration.xlsx
- TableS5PatientMutationsIdentified.xlsx
- __MACOSX/._TableS5PatientMutationsIdentified.xlsx
- TableS6SummaryPatientNGS.xlsx
- __MACOSX/._TableS6SummaryPatientNGS.xlsx
- TableS7StageIVConcordance.xlsx
- __MACOSX/._TableS7StageIVConcordance.xlsx
- TableS8ddPCRvsNGS.xlsx
- __MACOSX/._TableS8ddPCRvsNGS.xlsx
- TableS9CustomvsPan.xlsx
- __MACOSX/._TableS9CustomvsPan.xlsx
- TableS10TERTddPCR.xlsx
- __MACOSX/._TableS10TERTddPCR.xlsx
