# Supplementary material for: Design and Testing of a Custom Melanoma Next Generation Sequencing Panel for Analysis of Circulating Tumor DNA
Source: Cancers (Basel). 2020 Aug 10;12(8):2228. doi: 10.3390/cancers12082228 (PMC7465941; doi:10.3390/cancers12082228)
Supplement: Supplementary file 1 [file cancers-12-02228-s001.zip › TableS1CustomMelanomaAmplicons.xlsx]

## Sheet: Sheet 1
Table S1. Custom melanoma panel amplicons.
Contig_id	Contig_start*	Contig_end	Protein region	Amplicon reference number
chr1	115252192	115252258	NRAS 128-150	SP_1.133641
chr1	115256498	115256579	NRAS 44-71	SP_2.303405
chr1	115256440	115256468	NRAS 81-91	SP_2.413483
chr1	115258670	115258755	NRAS 9-37	SP_3.305307
chr10	89653805	89653840	PTEN 35-46	SP_4.28388
chr10	89692880	89692916	PTEN 122-134	SP_5.149409
chr10	89692811	89692839	PTEN 99-108	SP_5.51702
chr10	89711883	89711917	PTEN 167-179	SP_6.231342
chr10	89717706	89717772	PTEN 244-266	SP_7.10842
chr11	533852	533912	HRAS 48-68	SP_8.415314
chr11	534266	534306	HRAS 6-19	SP_8.419542
chr11	533510	533569	HRAS 112-131	SP_8.467549
chr12	25378625	25378667	KRAS 111-125	SP_9.162151
chr12	25380261	25380289	KRAS 57-66	SP_10.140712
chr12	25398272	25398310	KRAS 3-16	SP_11.75847
chr12	46230635	46230695	ARID2 295-315	SP_12.251237
chr12	46230547	46230588	ARID2 266-279	SP_12.350611
chr12	46242637	46242683	ARID2 533-549	SP_13.65120
chr12	46244023	46244044	ARID2 706-713	SP_14.1.1073200
chr12	46244563	46244608	ARID2 866-901	SP_14.1.1567832
chr12	46244764	46244806	ARID2 953-967	SP_14.1.721206
chr12	46245460	46245495	ARID2 1185-1197	SP_14.2.1020514
chr12	46245822	46245863	ARID2 1306-1319	SP_14.2.248561
chr12	46244999	46245036	ARID2 1031-1044	SP_14.2.510646
chr12	58145411	58145490	CDK4 4-30	SP_16.84490
chr13	49281310	49281358	CYSLTR2 119-135	SP_17.121154
chr14	23235857	23235914	OXA1L 42-61	SP_18.122119
chr15	66727423	66727472	MAP2K1 47-63	SP_19.184859
chr15	66729131	66729185	MAP2K1 113-131	SP_20.160549
chr15	66774103	66774139	MAP2K1 193-205	SP_21.309100
chr15	66777412	66777471	MAP2K1 260-279	SP_22.227554
chr16	9858184	9858230	GRIN2A 1057-1073	SP_23.1510184
chr16	9858498	9858551	GRIN2A 950-968	SP_23.159065
chr16	9858000	9858042	GRIN2A 1120-1134	SP_23.836975
chr16	9857867	9857918	GRIN2A 1161-1178	SP_23.970826
chr16	9857514	9857560	GRIN2A 1281-1296	SP_23.998622
chr16	9916187	9916222	GRIN2A 689-701	SP_24.373872
chr16	10032401	10032437	GRIN2A 139-141	SP_25.254991
chr17	7573995	7574041	TP53 332-344	SP_26.241051
chr17	7577516	7577571	TP53 237-255	SP_27.492713
chr17	7577032	7577113	TP53 275-302	SP_27.520897
chr17	7576838	7576915	TP53 311-331	SP_27.975109
chr17	7578505	7578571	TP53 133-142	SP_28.125578
chr17	7578182	7578235	TP53 205-223	SP_28.208158
chr17	7578389	7578475	TP53 152-181	SP_28.210556
chr17	7579698	7579754	TP53 25-32	SP_29.76511
chr17	7579310	7579396	TP53 97-125	SP_29.77358
chr17	29509620	29509657	NF1 275-288	SP_30.287398
chr17	29533302	29533327	NF1 435-444	SP_31.180381
chr17	29553458	29553534	NF1 668-693	SP_32.155879
chr17	29554532	29554572	NF1 776-789	SP_33.41190
chr17	29556132	29556199	NF1 871-893	SP_34.287190
chr17	29562619	29562662	NF1 1237-1248	SP_36.207679
chr17	29576083	29576121	NF1 1352-1365	SP_37.98272
chr17	29654831	29654876	NF1 1870-1885	SP_38.189645
chr17	29663381	29663406	NF1 2012-2020	SP_39.25796
chr17	29665046	29665084	NF1 2235-2247	SP_40.7687
chr17	29679291	29679337	NF1 2486-2501	SP_41.167059
chr17	29686005	29686050	NF1 2705-2720	SP_42.106133
chr19	3114975	3115034	GNA11 170-190	SP_43.160453
chr19	3118931	3118972	GNA11 205-219	SP_44.45083
chr19	4099302	4099360	MAP2K2 253-272	SP_45.440
chr19	4101082	4101160	MAP2K2 194-214	SP_46.62207
chr19	4110541	4110599	MAP2K2 120-139	SP_47.5934
chr19	4117528	4117614	MAP2K2 36-64	SP_48.209996
chr2	198265093	198265130	SF3B1 916-928	SP_49.113097
chr2	198265458	198265493	SF3B1 888-900	SP_49.656916
chr2	198267471	198267508	SF3B1 617-629	SP_50.164258
chr2	198270016	198270055	SF3B1 461-474	SP_51.128572
chr2	209113100	209113124	IDH1 128-136	SP_52.89464
chr2	209116173	209116216	IDH1 20-35	SP_53.1865
chr20	9389730	9389761	PLCB4 622-632	SP_54.209653
chr20	40733194	40733247	PTPRT 1168-1180	SP_55.213033
chr20	40944407	40944429	PTPRT 691-699	SP_56.152478
chr20	40980823	40980870	PTPRT 539-555	SP_57.225328
chr20	41076878	41076909	PTPRT 504-514	SP_58.336791
chr20	41306522	41306573	PTPRT 362-379	SP_59.23910
chr3	141289797	141289838	RAS2A 303-316	SP_61.6141
chr3	141291474	141291489	RAS2A 398-403	SP_62.204014
chr3	141295867	141295912	RAS2A 503-518	SP_63.146963
chr4	55594194	55594228	KIT 633-644	SP_65.1259120
chr4	55593592	55593673	KIT 553-580	SP_65.613516
chr4	55599321	55599357	KIT 816-828	SP_66.101758
chr4	55602954	55603000	KIT 888-899	SP_67.17117
chr5	1295171	1295285	TERT Promoter#	TERT4.1
chr5	1295171	1295285	TERT Promoter	TERT4.2
chr5	1295171	1295285	TERT Promoter	TERT4.3
chr5	1295171	1295285	TERT Promoter	TERT4.4
chr5	1295171	1295285	TERT Promoter	TERT4.5
chr5	1295175	1295288	TERT Promoter	TERT5.1
chr5	1295175	1295288	TERT Promoter	TERT5.2
chr5	1295175	1295288	TERT Promoter	TERT5.3
chr5	1295175	1295288	TERT Promoter	TERT5.4
chr5	1295175	1295288	TERT Promoter	TERT5.5
chr6	31940081	31940133	STK19 75-92	SP_69.145414
chr7	6426882	6426954	RAC1 25-36	SP_70.105643
chr7	140434392	140434439	BRAF 753-766	SP_71.23897
chr7	140439617	140439676	BRAF 688-708	SP_72.49877
chr7	140453126	140453199	BRAF 581-603	SP_73.53752
chr7	140453986	140454018	BRAF 570-581	SP_74.119131
chr7	140477833	140477880	BRAF 478-492	SP_75.58685
chr7	140481392	140481444	BRAF 455-472	SP_76.42675
chr7	140494127	140494169	BRAF 360-374	SP_77.137702
chr7	140500174	140500204	BRAF 313-323	SP_78.18569
chr8	68950463	68950505	PREX2 259-273	SP_79.294086
chr8	68956761	68956812	PREX2 293-310	SP_80.15493
chr8	68972905	68972928	PREX2 413-418	SP_81.181866
chr8	69046404	69046451	PREX2 1293-1308	SP_82.247481
chr8	69058550	69058585	PREX2 1398-1410	SP_83.144223
chr9	21970994	21971072	CDKN2A 96-121	SP_84.226475
chr9	21971119	21971203	CDKN2A 52-80	SP_84.57505
chr9	21974637	21974693	CDKN2A 46-63	SP_85.67896
chr9	80409435	80409502	GNAQ 204-227	SP_86.164399
chr9	80412462	80412506	GNAQ 179-193	SP_87.237269
chr9	127912054	127912100	PPP6C 257-272	SP_88.316422
chr9	127915903	127915947	PPP6C 178-193	SP_89.115998
chr9	127920551	127920580	PPP6C 107-116	SP_90.3351
chr9	127933341	127933387	PPP6C 50-57	SP_91.35992
chrX	20152093	20152138	EIF1AX 69-79	SP_92.290396
chrX	20156718	20156757	EIF1AX 6-13	SP_93.137173
chrX	41203348	41203389	DDX3X 277-288	SP_94.113218
chrX	41204713	41204752	DDX3X 409-422	SP_95.116296
chrX	41205818	41205859	DDX3X 520-533	SP_96.249644
*Based on genome assembly GRCh37
#TERT promoter mutations covered include -146C>T, -138CC>TT, -138C>T, -124C>T, -124C>A, -124CC>TT
