# Supplementary material for: Design and Testing of a Custom Melanoma Next Generation Sequencing Panel for Analysis of Circulating Tumor DNA
Source: Cancers (Basel). 2020 Aug 10;12(8):2228. doi: 10.3390/cancers12082228 (PMC7465941; doi:10.3390/cancers12082228)
Supplement: Supplementary file 1 [file cancers-12-02228-s001.zip › TableS2SummaryTotalReads.xlsx]

## Sheet: Sheet 1
Table S2. Summary of total reads for amplicons generated with the custom melanoma gene panel.*
	20 ng template																						>20 ng template							<20 ng template
	20	20	20	20.5	20	20	20	20	20	20	20	20	20	20	19.5	20	19.6	20.1	20	20	20	22	30	30	30	30	42	39	21	10.1	14.6	11.9	19	7.5	4.8	8.8	5.6	7.9	10.1	6	13.4	16	9.7	6	13.7	19.1	10.7	13.3	14.7
Amplicon	Sample 13_a	Sample 14_a	Sample 22	Sample 23	Sample 26	Sample 27	Sample 30	Sample 33	Sample 34	Sample 35	Sample 36	Sample 38	Sample 40	Sample 43	Sample 49	Sample 65	Sample 69	Sample 71	Sample 75	Sample 86	Sample 88	Sample 12	Sample 13_d	Sample 14_d	Sample 53	Sample 56	Sample 72	Sample 73	Sample 80	Sample 8	Sample 9	Sample 10	Sample 11	Sample 15	Sample 16	Sample 17	Sample 18	Sample 19	Sample 20	Sample 21	Sample 24	Sample 25	Sample 32	Sample 39	Sample 41	Sample 45	Sample 47	Sample 48	Sample 50
NRAS 128-150	227850	185850	184283	212040	203912	198449	166155	189098	172883	213418	199292	160341	154026	182578	155149	179696	169069	177000	157791	127395	161704	146207	154292	154015	144187	212870	189573	190054	186261	173058	171773	250864	99768	129740	96988	122319	119757	181677	148681	57370	138031	177470	100153	124147	162173	168827	149538	154030	202922
NRAS 44-71	74666	70350	69398	118381	76501	105029	56777	64737	65115	73273	101188	52843	63833	56581	49435	65312	68357	63237	65199	37946	57346	50768	57965	63072	45201	56680	81123	81655	74639	57281	57504	96040	36930	40282	33084	43271	38052	59458	50445	16436	41317	60173	31589	40257	49680	51716	42772	52801	70218
NRAS 81-91	105877	115258	91136	124159	111309	114808	74483	118372	82996	98922	113401	91095	87948	120151	55732	76018	43188	50846	57172	60153	49768	79241	52558	57953	52596	71553	67677	60000	57580	101359	76561	111143	57889	105127	58655	80992	63638	75417	93437	30748	63798	95759	53077	74512	97206	56219	52495	54471	68121
NRAS 9-37	154469	114455	133755	146970	159668	152403	136323	81673	135893	161676	151767	132545	112168	141322	143311	146374	179335	154676	131780	94450	170739	93639	130067	122713	113527	110554	148453	215365	180168	164645	150866	148133	84760	97743	76539	84674	110328	185247	114278	58566	109240	122983	80467	105749	124740	144886	114740	133395	171601
PTEN 35-46	126559	136619	78265	107762	148761	108789	92636	127132	88227	113907	114791	101008	82128	123230	71563	87533	83340	85981	70874	58400	111349	79631	80072	91557	79331	89880	111335	100421	106184	125081	97591	139365	72569	79571	73851	71278	82253	119857	113019	31521	84150	125676	60071	79359	98788	74499	75083	70012	109074
PTEN 122-134	195966	180460	121315	145131	189454	198817	146915	211058	145921	172263	182479	144170	136699	179612	139528	151331	118746	142928	128876	95618	119662	136078	131494	144509	106643	161589	170144	175766	143243	169140	138881	210228	86278	126352	90149	106072	104328	131136	156848	48821	120827	185223	91519	111553	142109	134152	128343	119710	176507
PTEN 99-108	160157	157227	110167	129529	180757	141793	117657	170190	126640	152977	154233	144304	120397	169583	121009	158944	123725	117739	98782	67608	78016	112247	111437	127871	107574	118601	140864	140251	149394	156726	125147	170478	87028	112322	89796	99609	104207	133146	151808	43559	96020	164382	72715	113057	137584	102294	102341	105849	153756
PTEN 167-179	128584	136589	90885	114942	133541	118814	95877	124724	99757	115955	120771	111553	68742	127418	72363	90405	69690	74929	81254	69623	86916	90809	71084	78746	66787	93026	97414	90770	88038	117942	99237	134106	75421	101109	80404	81711	91786	132107	113654	42689	80793	115091	66756	101081	109774	76719	69394	67137	95894
PTEN 244-266	88242	82665	85562	93443	109783	108948	94355	78744	88332	98270	94544	79310	82123	77149	66319	82500	111379	95655	86964	51567	103981	58122	67101	80551	58378	65129	103764	137826	137609	78198	80377	104954	43317	52953	44722	140403	62292	136657	73171	33135	73384	84725	53353	53404	76548	80028	63223	63880	93393
HRAS 48-68	176866	140804	121943	144548	185571	116504	116173	132371	133395	179834	157662	161637	175142	189693	141283	194836	79367	126264	150598	140754	89645	121582	131146	131829	134390	167880	143422	117654	118646	165124	147304	232239	84255	113157	86138	50204	95055	80916	135531	60816	111656	146407	88224	120126	111238	140582	144458	136722	180239
HRAS 6-19	183774	149805	131493	156804	183444	136348	118598	163090	139475	179753	177213	186606	199303	231949	135030	190699	70680	121387	159576	134273	77656	135075	128106	121421	132969	180766	138436	134395	96366	195589	156495	237819	86531	161330	143447	119902	115549	109034	163897	68956	116102	159269	97685	150180	133084	131023	146613	124627	147714
HRAS 112-131	218725	171681	145879	203810	214537	178980	135371	158545	156940	203804	195508	171514	227894	228197	156073	209705	90546	144230	187244	152786	104826	146938	144338	147510	145337	199354	155041	142542	131177	204165	171640	264288	94883	143170	112892	151226	107212	103940	169746	65619	117247	171260	90926	133537	143310	152824	145615	153310	175969
KRAS 111-125	135862	138101	155861	163970	191912	155207	145231	118642	138457	171471	176660	141856	160601	137931	74873	99951	66315	70465	82345	80566	93426	111854	72528	76603	74927	97280	91029	88632	90231	166417	122091	152572	84610	185581	190003	150781	183743	167569	189174	82461	121886	157278	133539	219710	146580	77899	79912	87210	128824
KRAS 57-66	130984	133938	136510	132966	158592	121361	113873	144363	120085	131783	134368	114795	114809	140595	68087	95819	61137	66873	79049	77123	80610	95421	70021	72063	67420	80543	90238	84860	79333	134612	101493	139662	73796	110725	75158	91070	93403	107661	116999	35200	78086	109981	68080	109463	113224	65850	68834	66811	87476
KRAS 3-16	116471	108180	110001	106763	129969	100838	92007	113276	96368	124697	104080	114605	93963	145495	71692	92459	60989	75765	76898	62270	78076	85854	73527	73827	71042	80526	85684	85043	80125	139931	94663	123792	69996	87924	65490	73377	75294	92575	104269	33731	71871	101882	58298	80954	99035	78584	75165	71128	90028
ARID2 295-315	175850	162520	96645	103303	122550	99228	85167	106958	94424	113599	109197	99984	91549	123159	136403	153671	135985	155315	153817	88613	142836	134350	142269	145249	112667	185655	192160	187659	179246	156263	147634	219704	73885	103655	87754	94665	100166	140756	134077	51760	104226	168921	88580	110851	135316	150564	124714	138736	179908
ARID2 266-279	123400	133328	146498	176176	188740	148942	136843	188763	143387	182332	184778	135818	127871	163320	72568	89360	70497	78325	91608	69138	98733	93214	70121	81277	68799	92347	106145	96991	88603	119496	99626	132486	69836	89896	58883	72628	85517	113462	102404	33531	74480	110342	64325	81012	104994	81303	71485	71365	88295
ARID2 533-549	110185	121605	121085	130819	121228	119201	93196	125109	100388	113628	119941	102318	97771	133251	63975	70261	56738	65461	62982	44728	73932	81062	63752	72982	59965	73569	86002	82106	79903	110188	90581	128150	62996	85515	63306	65197	79469	105259	107401	35359	82022	112328	63735	81680	89305	67881	60143	59080	107825
ARID2 706-713	95983	101297	88889	98831	116232	97864	88800	103678	84096	88027	104931	87526	71603	104352	50152	63268	43246	48718	62163	56268	54739	77611	48645	50224	46650	58442	66352	62785	60667	93896	75537	100551	55627	96949	57607	72228	65911	92400	97768	28909	56426	78499	46978	83364	91967	48469	46723	45312	61669
ARID2 866-901	140200	140910	88436	89397	94891	79135	66342	86469	81572	93008	86789	84573	81356	107499	83510	108084	80986	83209	101494	93493	117516	110134	82671	92474	81300	91455	108522	108195	109213	135793	114680	170020	71250	107612	85233	96232	97104	135323	121057	40709	88667	126642	70992	107160	107978	82075	77737	79087	104779
ARID2 953-967	187748	190577	131631	143443	145461	119001	103582	117732	121822	131292	145736	116120	108926	138067	112161	140984	95582	117409	139804	114633	128830	149281	110561	118484	100324	134649	147119	134838	122770	182021	155331	232958	94183	156665	141072	137532	136556	156222	182209	74385	124192	173098	120555	155268	150107	105746	112197	113007	135376
ARID2 1185-1197	151447	147528	172147	170892	186429	156728	126721	184519	165721	177263	176409	156642	148499	178492	80363	106951	68491	73268	93000	101688	102964	121124	84153	87711	83693	97001	97146	94791	91660	151444	123733	173564	90905	139428	93649	114092	103659	137607	145997	48642	98517	126300	74787	131414	117272	78342	77121	82582	104839
ARID2 1306-1319	148794	148830	148421	135696	145214	110119	102220	120183	124302	137161	141462	133909	123587	151501	82211	108529	82258	87664	100244	88917	109984	116063	86826	91595	79376	104928	115853	117686	108309	138196	117588	175168	77259	110735	83274	95593	90712	128151	128052	42006	87655	138419	65395	104056	120605	84090	77277	83119	106307
ARID2 1031-1044	148279	138416	129205	126612	146669	116430	108533	138998	121048	139701	135769	118645	111395	142752	81426	106595	72081	84600	91593	106328	100511	116383	81272	86319	83919	97498	97710	93624	93460	135968	122579	168559	81969	119405	90583	100980	99113	121392	139621	43730	82763	122169	74809	113410	115185	80058	81365	78239	105639
CDK4 4-30	187113	113402	114695	134130	139148	118481	102670	146791	96724	106401	131220	107646	137389	120850	144855	173968	117302	151457	160777	122141	113112	162085	149662	143687	127057	155275	151181	175384	166121	161657	143681	242146	78646	77747	87718	96520	88654	112837	111926	55881	105381	146916	78693	97502	101455	138126	122988	140235	201428
CYSLTR2 119-135	148950	150195	113256	124259	153089	155231	120650	121482	132047	138155	142399	118315	153539	140967	96619	115347	97805	104351	128235	97097	115468	105955	88497	109606	88361	114807	127623	113742	117765	128531	122742	164289	75920	102297	58861	90741	88245	127928	124397	46193	95930	128928	73867	97713	125491	102096	92830	87256	110313
OXA1L 42-61	62920	66982	75333	38090	70073	37081	64194	42316	65597	73774	92343	58746	54508	87204	50592	62987	87147	59354	49760	38095	117536	55860	46199	60808	78971	57080	96920	93375	81272	89730	71365	78729	62912	48101	31852	51152	74107	107996	61204	23781	56608	70092	40899	50803	62719	57818	49687	47885	69039
MAP2K1 47-63	224872	183547	160778	202376	201245	210144	143008	191435	167145	207180	204496	179726	223763	191871	129920	169158	129995	134268	181096	139835	154470	177458	146903	146691	131739	181313	162609	158467	148124	195344	175213	275224	109934	142140	112120	143926	118846	150683	171546	59045	134691	167982	94076	125061	159185	127364	127235	129275	159146
MAP2K1 113-131	185589	169406	156510	177779	183572	178209	132561	171462	140526	177544	177760	170975	198617	171703	108157	164558	107918	104096	150364	129929	134578	149164	128446	137994	117178	148893	146055	137209	137764	165771	143402	234529	93274	121673	103683	115926	104111	142789	154655	51596	118655	158476	86645	130972	147936	123589	109368	116666	146269
MAP2K1 193-205	153534	131368	119024	128998	142031	165952	102401	120872	117002	132788	138661	128046	164422	165305	79414	106108	73446	71175	101313	98116	94705	121808	74693	75888	79414	96528	95040	91101	88334	146845	118622	169389	81366	126496	86838	112450	91159	123398	141770	44095	88387	123361	72920	109985	114347	79239	80393	78582	93939
MAP2K1 260-279	242553	194068	172267	177383	210717	171087	156316	163129	185930	234729	191776	216993	230627	196533	161769	222317	149602	169458	205790	153748	155324	170263	155306	156570	146804	197235	181106	186149	176680	202459	200442	282387	110104	151576	113033	133695	134802	170174	176820	73999	123987	161257	114755	151952	178878	158484	154679	155136	174873
GRIN2A 1057-1073	244493	232299	229440	192408	227807	259433	163242	210065	197317	217977	229791	182216	267667	236029	153928	208585	130070	144952	155514	167435	162568	184424	174983	191405	156522	214527	178096	167870	163289	195583	187713	301381	127296	176088	116351	159575	138237	149636	188565	75679	138358	211498	103710	148440	178346	158921	153559	157835	204938
GRIN2A 950-968	135114	138964	121821	112706	140731	135210	110282	108440	130965	137298	136175	109597	146869	139636	95969	108980	96636	96242	102039	88186	113070	105169	86673	93732	92030	107953	116709	109504	114364	119002	114765	170905	79370	104033	75116	100121	93670	131375	125454	41554	92496	123397	73911	103935	111434	93042	78600	86904	110836
GRIN2A 1120-1134	164470	147523	163836	133307	153503	164343	114751	140774	127784	150792	139466	126262	181389	150757	82330	119333	75152	97497	121489	98813	100906	119444	87082	100612	84387	122864	120772	107720	101227	120493	121685	202462	70542	122964	85938	101315	87142	96227	140832	47090	98774	136260	77945	110688	127599	92203	91213	90179	111856
GRIN2A 1161-1178	204979	187082	210599	193255	213093	202587	175677	221012	209055	217663	217732	211484	228273	240444	141181	173797	128520	140353	163893	140691	137946	162043	115832	134767	129247	167173	154378	152005	151029	238605	208330	266725	122434	374001	435303	287644	363095	307113	329564	145129	200329	219280	265791	490394	260138	141272	144548	177522	187622
GRIN2A 1281-1296	113782	118407	113533	92648	110038	109862	92037	87021	101677	113429	117480	103204	127473	105470	70197	84392	79799	75828	84784	72999	95895	87091	60903	77742	70297	79611	97834	88787	92797	100779	99411	69531	67619	76501	61572	78326	74205	115064	101625	34718	70561	99686	60814	85447	93756	72252	64213	59788	83463
GRIN2A 689-701	142681	150739	119229	108259	142246	153559	99544	131542	109045	135032	146081	109365	144297	136563	78442	105887	78917	75287	99239	89079	103929	112881	84439	84601	80880	96054	112536	98506	95122	134655	117384	166390	78131	128197	83240	92187	98521	113800	147007	45788	89598	135163	68045	106987	109389	78417	74043	77390	102501
GRIN2A 139-141	131841	138452	130005	117150	122910	137323	103500	117137	119004	127295	133257	116587	139398	137186	79953	98012	77194	81340	92323	91709	103829	103430	77866	89924	77769	98519	106963	96725	91779	119790	111468	155316	73156	106267	74028	92449	83451	112633	125229	40047	92620	114775	73304	95702	119690	85531	76983	77964	94763
TP53 332-344	178098	160944	177441	180445	176230	169141	128731	139073	139365	174659	168284	153500	147257	164631	124562	157225	117476	114540	140791	118551	132447	142745	128151	136952	117620	145261	142405	150799	130786	166477	153059	230466	92931	123898	97873	122771	109054	134086	142724	56225	100926	130231	90215	122451	129323	127972	117893	128512	142472
TP53 237-255	235874	189601	201152	194154	218463	163616	166901	172753	175708	224734	158700	194918	176758	217097	167042	210882	159743	173971	176639	147563	182148	178149	166876	165055	148148	199854	179015	179499	174339	194385	183550	309668	112192	159027	116621	126101	121850	162017	162605	69536	146153	191213	119055	141710	170646	164793	159869	163656	190323
TP53 275-302	246435	194578	196242	235346	234743	215191	179917	250100	193855	247898	241749	188021	183538	229034	212100	281095	216607	219235	226544	157036	188559	192162	230008	237040	210080	250425	250481	252910	239742	197935	210432	351783	106366	134454	129117	134946	129833	157364	162902	69810	166353	208949	109801	138202	150773	231476	207460	220169	283904
TP53 311-331	300567	224629	228013	241155	277748	238288	204745	283939	218815	298063	257274	220588	191544	240693	233087	267111	225177	269220	276057	167814	182985	213406	217006	233187	199170	287947	299449	285588	264177	234639	253957	401863	115471	180634	124679	154864	139157	161456	195986	80620	159133	247557	132128	151641	203798	237176	216675	218657	277424
TP53 133-142	224273	169973	182161	170455	209870	133822	172407	162244	177894	246330	180547	184194	156449	211536	162421	196451	162485	183027	184492	151039	178936	148287	157920	145411	150622	199305	198143	207643	181138	198040	194992	271361	103434	131884	107338	112023	117912	159511	155729	68731	135622	188492	116984	145418	161771	170156	152385	157759	192650
TP53 205-223	207825	179716	174212	201983	186265	168549	141626	177289	151109	183328	183138	174376	168944	201816	142252	160012	119193	136191	163680	107932	122624	153915	134924	135101	114743	174096	167891	161416	138495	178263	156054	245974	93206	139069	100863	112957	105469	136987	155388	62765	111192	164288	100104	135521	137486	140463	134145	132001	146423
TP53 152-181	182270	134493	166770	159587	152107	131424	124525	122865	136378	168793	163351	147067	136698	164585	169808	225946	146673	157389	154362	109963	165902	123980	156029	162989	154154	157497	178516	186821	168787	152796	149416	249085	77283	89355	81422	89872	86517	115194	119107	50279	103289	128737	74003	99803	115637	173729	151319	151437	205679
TP53 25-32	87498	69825	69780	79179	90003	60663	59187	55556	64295	75604	67725	61842	54735	81277	45909	67156	45680	45321	50211	39004	52222	66426	52187	45877	49750	52012	54586	54829	57183	72358	66227	92901	39638	58383	54945	49373	47359	62573	64629	26407	67073	79892	42574	60720	64689	44163	43839	46970	59690
TP53 97-125	109316	83104	96016	105224	110153	87086	81666	76633	86961	106272	106249	91985	71880	94414	90949	108214	118776	101129	89944	56315	112416	73291	92519	94219	85081	97609	104714	123342	125950	109631	101385	152064	57329	55103	49745	64696	57729	86760	69408	33960	72178	97891	53636	54145	70512	91442	82679	86083	125152
NF1 275-288	94210	98077	84893	84740	100234	80025	71397	77284	74188	85606	84127	77878	70451	94082	50743	60854	55591	55222	51230	49328	81417	70999	50816	56227	47469	60695	71847	76890	71162	89116	75640	102253	57351	70626	48730	61462	68052	107253	87685	27404	65486	92025	44575	70318	73492	56724	43578	50382	78561
NF1 435-444	99481	112848	108299	98924	106438	97404	75816	100822	78782	101458	95514	95949	82443	107548	52100	74168	48211	52171	57674	64827	66370	76340	51410	55824	54033	70195	68280	68560	59367	111814	81689	103646	60765	100081	60517	70332	68154	92769	107300	29657	70055	95318	56449	85965	91770	54921	50727	52550	74914
NF1 668-693	189245	166829	190720	164431	208346	141024	165051	173690	164329	232196	196037	140333	142577	161271	164278	210085	146506	189167	183159	103989	124986	126291	173033	163193	123594	215470	204434	175723	194418	173411	157070	236059	65045	114128	93913	86041	100174	154908	138416	60105	117912	156643	86817	108409	155653	194011	159128	168255	199173
NF1 776-789	119388	124008	126517	159239	125513	176339	87836	95796	100799	105316	134965	102680	104401	111093	66620	78053	75605	70125	82489	75002	102782	90123	71459	78631	59480	65692	100234	98718	95879	113103	96779	131183	65258	81882	68254	79106	86490	141167	102798	37196	77440	98200	55250	85632	95450	67703	57813	64029	85358
NF1 871-893	144647	119205	141076	120079	151199	108273	112285	113441	119504	137541	134093	122744	116742	132399	107058	129647	122231	110500	109383	86457	137925	102951	108084	109301	104637	116546	122286	139307	142010	141905	127643	165749	78728	91709	77759	84217	96194	165850	114858	41602	100656	126456	70006	99213	102338	106655	94802	104222	139934
NF1 1237-1248	167578	170711	142637	160839	169943	159903	116142	162177	132801	150325	171451	125636	119985	157018	89892	121869	97355	102559	110509	82883	111041	123191	96413	108709	88327	131910	135955	131854	118729	155439	125135	190780	87030	110602	91272	87582	95449	140285	137466	43975	92694	154599	73030	102061	129039	92006	83818	90773	123175
NF1 1352-1365	136127	128015	112517	93836	138008	93213	110387	107353	112766	140936	119376	125118	96646	130550	86880	103081	83354	91229	85268	86436	115136	94938	80260	88157	72849	91594	96826	119432	93975	149862	103230	147761	78281	114664	74045	78142	85962	142017	139890	44466	89993	123708	79115	109216	112503	82052	75098	82475	106946
NF1 1870-1885	123886	111807	110854	114571	135734	122827	99367	110055	108516	121328	124999	106105	97623	122965	81370	98239	94191	90003	83185	58761	100376	86182	74172	77223	74682	76948	114853	120341	107526	130669	104564	133730	76123	89073	73489	74263	91434	144673	111861	35908	75921	118959	66112	91151	98660	77213	69454	74174	94329
NF1 2012-2020	123847	126738	102793	121408	126699	124461	85088	111123	83109	104394	110366	112472	90550	130038	62376	77870	48779	55849	60635	69142	71142	90475	63218	69222	59982	72608	77783	65381	62711	124744	94279	119297	73550	115344	78778	73337	84925	102472	116767	34481	72996	115545	66527	97209	108557	58515	55930	56506	85448
NF1 2235-2247	105845	116483	100686	125731	121702	136615	88649	96145	87807	104645	116124	91623	87513	110191	63083	74507	70115	64169	62587	62900	95680	76791	60258	75176	62371	69300	87265	86237	81504	107876	88822	111450	70036	84469	68100	65670	77982	124315	98589	32696	74562	110687	55387	77819	95102	65406	57511	57582	92600
NF1 2486-2501	178206	170489	152285	139176	176368	137965	136200	168834	130513	169037	160977	148069	129383	188695	114664	147370	97314	111792	109555	111270	122548	131100	115517	118571	109011	145833	128063	124533	114973	180394	142814	215450	98125	137679	96520	121325	112964	145384	165187	53796	119905	168594	91244	117096	138970	119154	107441	114729	143030
NF1 2705-2720	103651	98663	83486	103429	107042	114125	76160	76713	69046	95325	101379	86763	75004	88230	61786	73034	62605	69351	61361	34360	56333	70224	63120	69434	55916	77776	79665	82004	77610	101359	78751	107907	51763	72867	61072	50368	60398	94404	91940	31259	59643	93558	53145	66079	84044	62242	56396	61414	102233
GNA11 170-190	296944	258107	307329	281769	335295	305379	248434	272718	275576	347045	276560	337405	279543	387893	250860	340259	148882	208466	265541	239006	162539	210401	224951	214827	215723	260382	202946	216502	201326	333916	290000	377133	157734	477279	560463	385428	469273	363641	456642	224037	279518	341211	348107	652884	345945	245907	259955	261854	317231
GNA11 205-219	214877	179086	201844	180423	215144	199894	146058	154906	172516	217190	167583	211516	161754	212607	144625	191934	90670	131959	163451	138093	91113	150751	139762	145284	136020	175325	141786	154756	129154	212535	185443	264803	110594	209987	199851	162846	172014	161815	216560	95879	154248	178200	144204	224726	177500	133447	132613	150179	177545
MAP2K2 253-272	148539	107601	132114	121996	140511	112680	104760	100384	107948	135601	119608	119719	108934	138866	108008	158567	99760	98920	120089	99932	109000	99901	104296	104710	109427	129876	104848	126298	117358	121015	110114	172543	75956	76334	61530	80729	76603	101889	102043	48000	93950	111672	70232	87417	95130	115699	106108	111529	127148
MAP2K2 194-214	174647	131460	158076	147220	167946	160690	122375	111652	134566	171456	147611	140026	129153	172488	149648	203221	143747	139131	150510	119866	173764	126045	147518	151766	147774	165696	153305	176266	171421	150000	142251	207443	87035	84499	77025	106148	96036	124167	125523	54420	108979	150764	79827	98388	108714	149313	138361	141264	187166
MAP2K2 120-139	167963	146977	160132	161993	174685	160844	113841	128000	131691	157468	162186	137390	131974	168933	115003	157447	103703	110872	123652	124854	124566	125420	114184	126975	121000	136797	126319	124326	124883	148133	138684	209238	91675	111463	98279	110830	108062	128815	126876	52094	105771	147719	81555	113195	115928	119091	119204	110454	156059
MAP2K2 36-64	173394	146364	161841	175842	174952	174025	140206	138772	155215	169667	164917	133730	143864	148463	148827	191586	129532	155232	166346	102265	106998	115427	152794	138508	114663	153027	168614	166910	191734	145165	146555	232149	71790	88993	101172	94267	93476	115602	123700	58299	101319	155368	88340	102316	120866	144379	132566	141106	178157
SF3B1 916-928	128650	144306	95557	133153	143653	168508	94877	123204	99970	119991	121758	106313	144687	132995	70117	92954	56692	64820	75202	75883	96024	100411	74373	81419	65055	99444	87913	82310	77457	131372	100450	139039	70853	115686	70613	82525	87717	103574	120725	36940	81379	126428	66060	96192	113618	74589	76578	66238	97474
SF3B1 888-900	103290	117365	76584	123568	119476	154438	87809	112172	91000	101855	105137	92091	118340	114534	61942	74151	64198	65973	75391	47888	71683	79959	58244	65084	54326	74474	89739	84554	85136	102641	81577	110741	59069	102197	99818	86984	104467	128447	114036	34879	67620	107082	64209	118703	106613	57193	54729	59563	74868
SF3B1 617-629	166789	179317	122355	183217	171948	239346	109908	180237	133800	148764	173764	132310	179284	167113	86120	113556	77928	85465	103412	108345	107873	139472	96701	110020	86966	127721	124625	98666	99007	155439	125422	186282	86320	136729	93365	120088	113020	121073	157784	46602	103673	157272	72483	123262	128468	91140	88256	83099	106889
SF3B1 461-474	84109	93820	56635	85322	102575	108484	71782	93785	70201	79347	78027	62708	85110	76047	49995	64021	53603	55512	52548	26521	54427	57617	47743	56901	46441	62571	71745	69411	72741	75394	63810	89560	45450	60674	41758	45822	57482	79889	70926	27184	58771	90521	44814	55462	71435	50301	49533	45527	82697
IDH1 128-136	84510	87170	63503	82695	83102	99999	62161	76803	68540	79494	75890	71679	95790	95307	44765	56454	43593	42324	51451	50102	61718	61941	41783	43548	41325	49039	58615	57968	56119	83124	71409	86770	50242	69692	47429	55786	56215	84858	86005	24034	54614	74120	43108	70923	79267	43917	43550	40635	51712
IDH1 20-35	105381	119195	86058	114570	123103	125144	89845	86669	90471	106734	99398	89697	122358	105714	64453	76580	69518	70483	73153	64238	103133	78184	62807	70610	65050	66927	97228	86232	81317	102849	97075	114574	60819	85544	65724	72940	72858	108263	107564	34623	80214	117688	60476	86048	89188	69441	61944	61101	92089
PLCB4 622-632	176446	162985	170675	143036	176026	209404	124632	162495	131114	167979	171826	148891	180865	171629	94990	129179	79201	92324	111557	101951	110223	143905	106093	104513	95717	129832	115534	111529	95190	159721	127651	196812	90669	137899	91911	113375	104318	128995	150535	51191	106665	139911	83024	120041	148005	102177	97965	100560	124453
PTPRT 1168-1180	153107	147080	152857	217692	152532	161807	122717	126618	138020	154821	154366	128464	155855	148361	100098	133075	112268	104621	121767	86221	112795	111445	100573	112551	94839	132687	121675	137556	124694	139001	128127	188417	88763	124456	77476	107349	95591	146429	123740	52974	97571	126012	81998	96892	128009	104775	90710	101972	120690
PTPRT 691-699	155086	168095	135519	208843	145168	163479	98227	137243	124064	129373	149343	128631	160752	156171	76586	98917	66104	70935	102565	98802	74003	126237	73185	87724	72072	98596	101086	82779	84644	137250	120327	165817	79964	125182	87723	115294	88829	107694	139326	45604	86298	125387	71169	117049	132014	73357	72005	69728	87384
PTPRT 539-555	124904	118348	117758	147232	120653	116689	91984	86576	105494	119632	118851	111979	131067	130348	72432	101664	77502	66035	82783	84092	100761	89194	77634	84990	79853	84880	79845	103335	88663	133870	102743	160902	78826	92804	72295	80475	77955	118096	115257	42391	82335	112914	59133	90520	96599	72759	69758	70670	102318
PTPRT 504-514	110107	118742	110924	159555	104750	129172	77734	93983	95594	99861	115169	96416	124535	119341	58701	79495	53070	51075	70871	77905	73892	92802	58500	65177	58635	69557	72196	67242	66929	106073	93497	121132	64294	108323	84901	83307	86491	102962	114672	36308	70657	93035	58832	92146	95558	58143	54724	60577	73708
PTPRT 362-379	254570	223087	210792	273022	225027	264340	170627	217004	186105	247519	241416	192362	246048	252256	175593	247922	154385	154765	200344	189260	174243	200337	174159	197548	172120	255976	173173	193346	172413	208434	216100	281624	122125	176490	105709	158623	136462	156445	170706	69228	150869	201298	116719	146380	171579	173398	172846	193690	219897
RAS2A 303-316	123981	130536	92330	116070	133870	97018	97717	137646	101458	119546	135918	99691	128742	132988	71638	96205	68822	75947	78966	76502	92470	99583	71031	77971	76582	89219	98646	84435	83738	123189	101030	141297	69661	100122	68927	87283	88760	108888	123256	36235	85323	122553	60815	91611	110148	79395	70101	69194	94405
RAS2A 398-403	90739	97922	60781	85632	88097	79478	64319	96097	65386	78686	91885	80453	102898	59093	45368	53172	40829	50990	56686	39584	42868	72291	48126	53567	44632	59378	69556	61723	54772	89414	64931	90386	52570	86355	56137	59717	58051	78378	94712	23052	50215	39322	45195	66050	91786	47950	44908	50267	54517
RAS2A 503-518	104187	114532	80230	148048	108348	113937	92704	97006	82160	97041	124871	90912	125148	109719	64804	80915	83752	76434	74503	44545	95340	70685	57942	73169	64198	47912	99866	89375	105683	103603	91022	106575	73575	65290	65523	68380	87878	139015	96960	32020	66141	96854	63801	80435	93459	71829	59479	60577	79510
KIT 633-644	105797	102508	104756	83029	109170	102374	78412	89841	88591	99820	103832	93269	121467	109103	58968	73486	56430	59342	60171	61834	79216	81778	60001	64239	59715	76291	75018	69364	69500	109971	86395	112744	64236	88081	75356	72705	81635	114838	103449	35989	65632	92916	53412	89513	90297	68324	56184	61237	78457
KIT 553-580	110150	97228	113932	104764	119623	143758	92421	80196	97581	107880	112910	80442	117525	88732	76809	85626	101140	89142	79299	62258	103233	79887	85390	88227	71674	86174	106211	114219	114796	95160	99869	129036	60357	68068	56617	63149	78505	137557	85330	34364	73460	99318	45517	58216	80043	85906	68199	67779	131269
KIT 816-828	161501	171007	158003	157323	181478	202737	137710	172233	138418	160959	159616	154315	174556	190741	86358	124015	76944	90706	97238	98972	93577	124458	82546	95076	78231	119320	114449	104316	99227	175834	129193	175722	86764	216384	218640	159676	196241	187172	221207	87302	132742	189761	153358	249413	188627	88963	86132	98260	124328
KIT 888-899	207341	174060	169717	134519	188283	156306	153833	172118	153322	192701	166927	145465	171366	196854	132863	162627	110287	128475	123758	119417	137234	152856	127957	129487	117225	182273	145050	144489	127203	194043	156392	228143	94741	146245	97766	123495	114540	146404	171946	58146	133333	161299	97096	132549	157545	140831	127111	127691	151518
TERT Promoter	9563	6359	8185	6447	10706	6431	6761	7285	8508	9917	6283	7317	8281	7286	12138	25883	8209	10745	11537	2544	1961	5850	10984	8086	9023	13957	12474	11283	9316	5733	7014	14578	2950	3980	3577	3907	2903	2724	5916	2467	5567	7898	4142	3594	6380	8779	9687	10439	11096
TERT Promoter	9561	6361	8185	6446	10707	6432	6761	7283	8509	9918	6284	7317	8280	7285	12136	25882	8209	10745	11537	2545	1961	5849	10984	8086	9025	13957	12471	11282	9317	5733	7014	14576	2950	3982	3576	3906	2903	2724	5917	2469	5566	7898	4142	3595	6380	8779	9686	10439	11098
TERT Promoter	9563	6361	8184	6446	10706	6432	6762	7284	8508	9916	6284	7317	8280	7287	12136	25882	8208	10744	11537	2546	1960	5850	10984	8086	9024	13957	12474	11281	9316	5733	7013	14577	2950	3982	3576	3908	2904	2724	5916	2469	5566	7896	4144	3594	6380	8779	9686	10440	11098
TERT Promoter	9563	6361	8185	6446	10709	6432	6763	7284	8509	9916	6283	7319	8281	7286	12137	25881	8209	10743	11535	2546	1960	5849	10984	8085	9025	13957	12473	11282	9316	5733	7014	14575	2951	3980	3578	3908	2903	2724	5916	2469	5566	7896	4142	3593	6379	8779	9686	10439	11097
TERT Promoter	9562	6360	8185	6446	10708	6432	6762	7284	8508	9914	6284	7317	8280	7286	12137	25884	8208	10743	11537	2545	1960	5848	10983	8085	9025	13959	12473	11283	9317	5732	7014	14575	2951	3980	3577	3906	2903	2723	5917	2470	5567	7896	4143	3593	6380	8780	9687	10439	11097
TERT Promoter	503	471	641	606	784	1020	603	1275	818	583	490	430	717	410	303	430	138	162	221	82	88	323	158	138	160	233	123	159	150	825	690	431	307	2284	3007	1157	2230	1691	1061	997	1068	776	1567	1863	796	222	506	549	705
TERT Promoter	505	470	640	606	783	1020	604	1277	817	581	489	430	717	412	305	429	138	161	221	82	89	324	158	137	158	232	125	160	150	825	690	432	307	2282	3008	1158	2229	1692	1061	996	1069	776	1567	1862	796	222	506	549	704
TERT Promoter	504	470	641	606	783	1019	603	1276	818	583	488	430	717	410	305	429	139	162	221	81	89	323	158	137	159	232	123	162	150	826	691	430	307	2282	3008	1157	2228	1692	1062	996	1069	778	1566	1863	796	221	506	548	704
TERT Promoter	504	470	640	606	781	1019	602	1275	817	583	489	429	717	411	304	430	139	163	222	81	89	324	157	138	158	232	124	160	150	826	690	432	306	2284	3007	1157	2229	1692	1062	996	1069	777	1567	1864	797	222	506	549	705
TERT Promoter	505	470	640	606	782	1019	602	1275	818	585	489	431	718	410	304	428	139	163	221	81	89	325	158	138	159	230	124	159	149	826	690	432	306	2284	3007	1159	2230	1693	1060	994	1068	778	1566	1864	796	221	506	549	705
STK19 75-92	60129	54059	57556	46588	74837	66798	53496	28125	50261	64169	90045	54584	51756	64049	48828	46896	56431	55819	52332	38591	52009	42749	40949	50252	51847	39038	73967	65839	65604	83048	57643	66863	50867	32236	38839	39625	43184	68049	53373	22978	40619	47533	27572	39896	51914	47941	28407	48504	58112
RAC1 25-36	111707	98763	97707	144965	136861	153425	91338	105766	87398	115094	102965	96413	104323	85606	79971	99635	113980	110541	108927	51478	95528	65079	82137	92790	70133	83312	134018	151528	155155	89638	83281	123238	55595	55486	66234	61388	68428	123109	81732	34137	72439	113647	47193	65842	80499	82654	71728	79763	104870
BRAF 753-766	252199	229938	184319	267117	237992	237066	181199	213617	184577	222962	213240	180631	205131	236316	158729	196303	142942	168202	184576	112849	137505	178255	165019	166582	144729	206223	189767	189598	179635	231719	195005	270135	120194	169996	112570	124240	127004	171067	180388	73543	150922	210965	115907	151413	182447	163177	140314	145701	183688
BRAF 688-708	161904	147596	137121	220478	153999	183757	124167	126486	122845	150079	157613	118428	150653	128552	85593	122589	116892	110171	127110	87277	130235	104553	99902	108865	87316	113734	141878	140992	149214	127642	121524	183368	75288	91324	82168	80030	89865	150156	117239	43402	89558	139711	79203	89013	118444	92460	85149	91437	125005
BRAF 581-603	153156	155434	144210	214883	165346	199672	137539	161156	142187	163750	169263	137779	147417	153262	130575	139427	157951	149998	158745	87380	142431	129664	137697	149655	124038	128687	182359	197419	189007	151632	146108	206766	85076	92178	77667	95793	101428	137332	131744	48542	111139	157424	90286	100242	124754	132766	116960	125115	175664
BRAF 570-581	115858	122354	122398	157944	115252	170783	85782	97174	86508	103583	105272	100105	131042	109787	58488	78920	53685	62261	82074	56349	62160	91169	61816	73730	57615	74916	85022	74268	75622	108514	84979	131940	66840	89370	63410	72926	82865	92217	108114	31352	73209	99901	56222	79520	94507	60597	54026	59094	83855
BRAF 478-492	141424	144020	129836	195631	147192	201110	101844	121646	104697	123895	143558	110578	148096	135246	83435	105371	75903	83845	51038	73240	102532	107819	92442	94673	75839	103964	106519	103603	98554	124777	112214	154701	74158	93483	74190	43802	90513	119495	116886	39469	88194	138774	69576	87315	109712	85335	79426	77452	112686
BRAF 455-472	213246	262493	190810	276350	189516	239363	159570	182198	180930	193314	217786	155170	278257	189100	119066	151355	132885	173377	204102	105856	204206	160965	122853	162954	113478	177479	185766	167438	179334	178315	167264	231311	143717	194213	140649	127134	130402	230923	174194	81982	107117	176628	111564	154641	160125	147800	116039	144516	188229
BRAF 360-374	167707	163221	144426	230327	160977	226155	124577	135982	119607	149428	148204	125578	170763	155518	97720	113804	100649	108828	112054	86864	129826	121756	92913	115783	93256	112338	132052	121282	117991	143768	120611	176818	89372	103243	92608	91811	112917	160831	137416	47709	101273	151022	81268	96135	125178	98221	92252	96556	130072
BRAF 313-323	160832	124939	143806	175032	129338	137177	110966	132946	115033	146465	129949	134853	163216	168365	90899	115330	78994	84358	101434	92957	89113	113775	94279	91912	96097	108923	94615	89941	92299	141539	116418	144156	90646	123793	83214	107309	90127	126852	124714	39138	86444	122727	71481	97766	137916	93750	83744	90726	98955
PREX2 259-273	74889	82121	88845	108512	114945	137394	94223	116617	101764	93272	91740	106984	114823	128672	50605	63282	45619	46545	60958	30191	35528	59721	37718	47796	42485	54690	51890	49516	66366	90815	68015	88950	48395	291399	400031	231599	335733	263175	270859	107674	131721	143147	182094	431723	188004	45387	58389	65883	104345
PREX2 293-310	157781	146193	113712	129665	147934	192344	127870	131639	138761	160207	160242	137785	150524	170695	104046	121282	117582	112217	104965	101547	163133	117630	96570	111361	113625	106073	127518	139410	128447	146208	135067	182287	100814	118558	86650	107185	109449	167543	134876	50554	107842	129513	91211	103740	137098	110151	102337	95154	123933
PREX2 413-418	105791	116983	72393	95063	106638	175034	76466	87346	87853	97025	117664	99227	120020	117619	58002	70045	49078	54471	66632	62064	58790	81338	50844	56508	50586	69877	69418	65938	63808	110271	84606	106002	66613	98653	67883	87242	70629	91127	106105	32153	65062	93053	55840	82832	93459	56017	48721	53732	69080
PREX2 1293-1308	170081	158634	111565	127301	156653	232719	125273	132231	141929	167047	193805	151751	167700	153003	103968	138606	111642	105736	121570	111877	122528	134653	103899	120660	107138	149370	123974	134238	131579	161798	139027	216551	99677	121694	83924	110269	103550	149955	143332	46354	111344	129860	77518	103523	129619	104736	91245	97859	119796
PREX2 1398-1410	117354	145499	85476	111491	120521	180321	94199	122842	84581	94823	124267	108314	136427	136530	69474	75565	57142	66201	71314	59861	87242	98611	65207	77347	61889	87398	88780	76687	75285	115596	48755	120523	73349	91202	62401	75314	83093	116711	111588	32648	73424	116221	66428	82387	108611	74528	63924	64627	86530
CDKN2A 96-121	202970	161989	144348	146489	214696	148393	146964	159086	135399	189820	199706	151400	113037	223100	187863	268202	142096	164811	156995	144468	174411	149700	186421	176371	172531	210314	176972	173105	172557	180435	181002	266332	95966	109883	89853	110733	113987	132740	124991	66414	134070	180611	100444	107190	115378	198224	176345	174515	247599
CDKN2A 52-80	144654	107004	104368	108438	140548	88057	114544	83748	106342	153807	146348	120450	67658	147431	127274	182922	139276	144748	122037	78441	114130	87200	117348	137445	143410	125289	138499	153873	164772	133623	134359	185375	76589	62157	73064	62794	80208	111266	86137	47894	97346	119036	68760	70767	103646	138121	123441	129415	154802
CDKN2A 46-63	259920	197526	171530	156152	249721	168815	178940	200059	184698	261119	235062	210918	124377	269803	200203	264898	174700	199636	202443	137865	150927	167247	183726	195794	185112	266558	197371	251274	204680	258125	212887	337388	123528	170594	132921	142023	138712	177900	192685	75222	150696	189696	134113	148610	182477	202055	186122	201873	226076
GNAQ 204-227	288480	266465	213019	238285	289416	299742	240453	307186	248086	282300	287248	215883	289197	283317	249267	279384	231822	279648	245664	139979	207845	210482	224465	244698	206446	271666	340443	332099	309599	249253	226891	347112	129510	186063	141600	162280	172213	232655	220275	82109	179887	260044	147619	159387	217024	247694	222029	236157	298016
GNAQ 179-193	221227	220562	181513	175784	219229	196639	148287	185963	163216	196159	212696	164591	220146	204317	127465	173711	117337	124731	143323	114108	140174	169523	141065	157018	137718	174465	164868	145763	152357	220452	175358	284206	119075	154067	121367	158689	131977	163618	181251	60377	141094	196711	101108	132275	155070	129313	128917	129800	166859
PPP6C 257-272	129720	114642	110319	106961	133695	127441	101061	115890	98633	128968	126493	93860	132074	117640	71636	90744	73875	86582	89335	60963	81038	92901	67282	74272	68529	96716	105563	103720	104285	115987	110096	140057	68265	85970	66719	74510	74703	103269	106158	33566	79534	111091	62123	82861	95803	79774	68392	73451	98876
PPP6C 178-193	154887	147129	133807	126273	159814	143361	118603	141933	116240	138155	141166	111605	161235	147779	85748	116067	72964	88754	93737	99080	116047	117346	91591	91044	86607	115726	120275	108263	96166	144135	126945	177085	76490	114482	79570	98772	96623	105714	143477	42074	99588	153280	76221	103935	118472	92940	85616	84743	124724
PPP6C 107-116	111348	112287	93444	95455	115700	109587	83113	116759	84214	102194	109605	94469	129534	125539	57881	79448	50784	58853	66620	58472	66890	84780	55382	59439	54733	75272	79349	69907	67201	109341	86661	108870	65171	106714	64668	74849	78040	86695	105142	31089	70466	102671	59102	85463	99936	59956	55687	59804	71711
PPP6C 50-57	137566	131130	118901	123203	148402	139082	105278	135085	108641	136668	135344	114247	130239	132555	80982	106737	86082	90830	101330	70702	107513	105192	87756	91200	85253	108051	117124	114003	106759	134701	112870	159324	73432	107749	83799	86008	92566	120787	129860	39993	97527	142915	75378	102745	114422	90660	82966	85239	118505
EIF1AX 69-79	57142	125045	53078	60848	62660	69179	49102	62471	45941	52005	59591	51499	129881	66109	42213	46811	36247	87598	91490	30260	95385	45384	39661	86721	37353	92309	55245	48415	47448	53877	49189	64765	67781	89965	64915	36366	44621	109996	53864	33542	39433	64037	32428	39775	50592	88842	39647	74621	102238
EIF1AX 6-13	9158	20600	6749	9825	9135	14023	5804	9024	4630	7272	10215	6626	21881	8023	4633	4926	3741	9744	10791	2713	7003	6091	5200	11446	4231	11935	6269	5242	4914	7138	7546	8999	8831	13305	10051	2964	5784	12028	5843	3239	4709	7641	3220	5515	6129	10408	4283	9056	24100
DDX3X 277-288	67030	140623	63978	76148	73668	78177	55010	64105	54932	68718	75713	65065	159706	67142	41658	53342	48218	90436	103844	39216	109639	47728	37969	95570	41547	89258	58311	52747	54089	57873	55236	82723	83500	99051	78905	45777	49101	117933	59083	42887	44020	64470	38111	49524	60046	88924	38490	81767	110684
DDX3X 409-422	61744	126123	59230	62434	68915	61776	50767	60752	48009	61932	66619	67237	132672	73022	36981	45677	34856	71675	80283	37537	91689	46352	32299	75423	34884	85083	46420	41999	42993	65024	51043	70936	69930	126250	102366	57583	68422	126240	75576	43575	51670	67365	42086	83666	64867	73157	36892	69239	95800
DDX3X 520-533	87768	177157	87842	95453	103451	108306	81768	103198	78453	92127	92703	83863	185916	101634	57734	86668	56578	114559	131458	53891	140146	69964	52390	114546	53885	143183	74612	65074	69355	92399	73196	101770	100437	186148	171379	93118	125804	191803	120218	75729	79909	102329	83677	135805	92890	118246	61228	98826	151955
*Only experiments with 7 samples run per Ion 550 sequencing chip are shown
[truncated: 20 more columns]
