# Supplementary material for: Design and Testing of a Custom Melanoma Next Generation Sequencing Panel for Analysis of Circulating Tumor DNA
Source: Cancers (Basel). 2020 Aug 10;12(8):2228. doi: 10.3390/cancers12082228 (PMC7465941; doi:10.3390/cancers12082228)
Supplement: Supplementary file 1 [file cancers-12-02228-s001.zip › TableS3SummaryMatchedPatientSamples.xlsx]

## Sheet: Sheet1
Table S3. Summary of matched patient samples.
	20 ng cfDNA				30 ng cfDNA
Mutation	Total Reads	Molecular Tag Families	MAF (%)	LOD (%)	Total Reads	Molecular Tag Families	MAF (%)	LOD (%)
Sample 13 ARID2 W266*	123400	3596	2.53	0.21	70121	4943	2.51	0.15
Sample 13 BRAF G469A	213246	5552	0.16	0.15	122853	7408	0.15	0.13
Sample 13 BRAF K601E	153156	3272	5.1	0.23	137697	5047	6	0.15
Sample 13 OXA1L P58L	62920	1394	1.87	0.54	46199	2069	1.16	0.36
Sample 13 SF3B1 P465S	84109	2726	0.81	0.28	47743	3313	0.91	0.23
Sample 13 TP53 S241F	235874	5197	1.67	0.15	166876	7712	1.84	0.13
Sample 13 TP53 R282W	246435	4237	1.65	0.18	230008	6841	1.59	0.13
Sample 14 BRAF V600K	155434	3516	6.37	0.21	149655	5218	6.59	0.15
Sample 14 PTEN L247S	82665	2010	5.82	0.37	80551	3161	5.47	0.24
Sample 42 CDK4 Y17N	147639	2510	0.32	0.3	100472	4227	0.4	0.12
Sample 42 SF3B1 N626D	123006	6338	0.58	0.14	156017	8875	0.69	0.12
MAF, mutant allele frequency; LOD, limit of detection.
