# Supplementary material for: Design and Testing of a Custom Melanoma Next Generation Sequencing Panel for Analysis of Circulating Tumor DNA
Source: Cancers (Basel). 2020 Aug 10;12(8):2228. doi: 10.3390/cancers12082228 (PMC7465941; doi:10.3390/cancers12082228)
Supplement: Supplementary file 1 [file cancers-12-02228-s001.zip › TableS4PanelCalibration.xlsx]

## Sheet: Sheet1
Table S4. Calibration of custom melanoma panel.
NRAS A59T		NRAS Q61K
Expected MAF %*	Determined MAF % (LOD)	Expected MAF %*	Determined MAF % (LOD)
1.3	1.43 (0.47)	1.3	1.24 (0.47)
0.26	0.28 (0.42)	0.26	0.28 (0.42)
0.13	ND	0.13	0.34 (0.51)
*Based on ddPCR according to Horzion Discovery application note
MAF, mutant allele frequency; ND, not detected
