# Supplementary material for: Design and Testing of a Custom Melanoma Next Generation Sequencing Panel for Analysis of Circulating Tumor DNA
Source: Cancers (Basel). 2020 Aug 10;12(8):2228. doi: 10.3390/cancers12082228 (PMC7465941; doi:10.3390/cancers12082228)
Supplement: Supplementary file 1 [file cancers-12-02228-s001.zip › TableS5PatientMutationsIdentified.xlsx]

## Sheet: Sheet1
Table S5. Mutations identified with the custom melanoma panel versus tissue panel.
					Custom melanoma panel mutations^
Sample number	Stage	cfDNA used for custom melanoma panel (ng)	Driver tissue mutation	Driver mutations (MAF, LOD)	Other cancer-associated mutations (MAF, LOD)	Other mutations (MAF, LOD)
1	III	14.5	VE1 negative#	BRAF G466R (1, 0.17)	Not detected	HRAS A11V (0.07, 0.18) MAP2K1 P246L (0.08, 0.15)
2	III	18.5	Not done	BRAF S467L (0.32, 0.17) NRAS Q61L (1.50, 0.70)	PTPRT E548K (1.12, 0.25) TP53 C141Y (0.12, 0.18) TP53 Q317* (0.12, 0.15)	HRAS E49fs (0.1, 0.24) MAP2K2 G135R (0.09, 0.22)
3	M1c	16.8	Triple WT##	Not detected	TP53 Y163N (1.78, 0.27) TP53 Q331* (12.64, 0.16)	ARID2 L313F (3.87, 0.24) GRIN2A G951E (3.82, 0.28) MAP2K1 P265S (0.07, 0.19)
4	M1d	15.7	Triple WT	Not detected	GRIN2A R1288H (0.15, 0.28)	MAP2K1 P265S (0.08, 0.21) PPP6C I107F (0.08, 0.19)
5	M1c	16.7	Triple WT	Not detected	Not detected	MAP2K1 P265S (0.09, 0.17) PREX2 E303K (0.07, 0.25)
6	III	20.1	VE1 negative	Not detected	TP53 V216M (1.08, 0.20)	GNAQ I190V (0.08, 0.15) RASA2 R310* (0.33, 0.18)
7	M1c	19	Triple WT	GNAQ R183Q (0.71, 0.14) NF1 R1241* (27.65, 0.15)	Not detected	CDKN2A E69K (10.9, 0.35) CDKN2A P75-77T deletion (0.05, 0.38) GNAQ I190V (0.09, 0.14) KRAS G13C (0.70, 0.21)
8	III	10.1	VE1 negative	Not detected	Not detected	Not detected
9	IIIb	14.6	Not done	Not detected	TP53 F338fs (0.08, 0.29)	HRAS E49fs (0.18, 0.34)
10	M1d	11.9	BRAF G469E	BRAF G469E (0.95, 0.25)	CDKN2A P114L (0.48, 0.28) MAP2K1 K57T (1.06, 0.23) OXA1L L57F (0.71, 0.88) OXA1L P58S (0.35, 0.88) PTPRT E548K (1.55, 0.34) STK19 E88K (2.71, 1.13) TP53 S241F (0.81, 0.23)	IDH1 Y34fs (0.21, 0.39) MAP2K1 P265S (0.1,0.25)
11	M1c	19	BRAF V600E	Not detected	Not detected	IDH1 Y34fs (0.13, 0.32)
12	M1c	22	Triple WT	BRAF G466A (0.92, 0.17)	PTEN L247fs (0.08, 0.6)	OXA1L M61K (53.92, 0.58)
13	M1c	20	BRAF K601E	BRAF K601E (5.1, 0.23 BRAF G469A (0.16, 0.15)	OXA1L P58L (1.87, 0.54) SF3B1 P465S (0.81, 0.28) TP53 S241F (1.67, 0.15) TP53 R282W (1.65, 0.18 )	ARID2 W266* (2.53, 0.21) MAP2K1 P265S (0.08, 0.15)
14	M1c	20	BRAF V600K/M/R	BRAF V600K (6.37, 0.21)	Not detected	GNAQ I190V (0.09, 0.14) PTEN L247S (5.82, 0.37)
15	III	7.5	Not done	Not detected	Not detected	Not detected
16	III	4.8	NRAS Q61L	Not detected	GRIN2A E1073K (0.35, 0.88)	ARID2 R310H (1.04, 1.3)
17	M1c	8.8	NRAS Q61L	NRAS Q61L (5.81, 1.81)	Not detected	Not detected
18	III	5.6	VE1 negative	BRAF V600K (0.14, 1.04)	Not detected	Not detected
19	M1d	7.9	Triple WT	Not detected	Not detected	GRIN2A P1171L (0.77, 0.64)
20	III	10.1	BRAF V600E	Not detected	KIT D816V (0.19, 0.36)	HRAS E49fs (0.27, 0.51)
21	M1b	6	Triple WT	Not detected	TP53 E326fs (0.06, 0.47) TP53 Q331* (2.67, 0.47)	Not detected
22	M1b	20	BRAF V600E	BRAF V600E (21.53, 0.2)	TP53 Q167* (22.13, 0.2) TP53 C176S (0.19, 0.2) TP53 S241F (10.21, 0.15)	ARID2 S268P (0.11, 0.17)
23	III	20.5	BRAF V600K	BRAF V600K (45.14, 0.16)	MAP2K1 P124L (23.13, 0.15) TP53 R248Q (35.48, 0.15)	CDKN2A L62_E69del (0.19, 0.48) GNAQ I190V (0.07, 0.15) GRIN2A S1291F (23.46, 0.22) OXA1L A54fs (47.03, 0.72)
24	M1b	13.4	Triple WT	Not detected	TP53 P250L (0.09, 0.34)	MAP2K1 P266L (0.07, 0.5) PPP6C H187fs (0.05, 0.39)
25	III	16	BRAF V600K	Not detected	Not detected	HRAS E49fs (0.16, 0.3) TP53 R335H (0.15, 0.28)
26	III	20	NRAS G13S/N	Not detected	Not detected	GNAQ I190V (0.08, 0.14) NF1 R681* (0.07, 15)
27	M1c	20	BRAF V600E	BRAF V600E (34.32, 0.19)	CDKN2A S56fs (38.47, 0.4) TP53 S241F (45.94, 0.18)	GNAQ I190V (0.1, 0.14) IDH1 Y34fs (0.13, 0.19) MAP2K1 P265S (0.06, 0.15)
30	M1a	20	BRAF G469A	BRAF G469A (1.8, 0.16)	SF3B1 E622D (0.07, 0.17)	BRAF P367L (2.37, 0.2)
32	M1b	9.7	Triple WT	Not detected	Not detected	CDKN2A M54dup (0.12, 0.91)
33	M1d	20	BRAF L597R	BRAF E586K (0.23, 0.22) BRAF L597R (0.23, 0.22)	Not detected	GNAQ I190V (0.12, 0.14)
34	M1d	20	NRAS Q61K	NRAS Q61K (7.58, 0.49)	CDKN2A P114L (2.94, 0.2)	ARID2 P536L (0.1, 0.25) GNAQ I190V (0.13, 0.15) GNAQ E191K (0.11 0.15) NF1 S1864N (0.11, 0.21)
35	III	20	Triple WT	Not detected	TP53 R158H (0.08, 0.2)	MAP2K1 P265S (0.09, 0.14)
36	M1d	20	Triple WT	NF1 W777* (0.16, 0.17)	PTEN R130L (11.35, 0.14)	BRAF R701K (0.07, 0.18) GNAQ I190V (0.07, 0.14) MAP2K1 P265S (0.07, 0.17) TP53 A161S (0.36, 0.25)
38	M1c	20	Not done	GNAQ R183Q (4.15, 0.15)	Not detected	Not detected
39	M1a	6	NRAS Q61L	Not detected	Not detected	HRAS V9del (0.11, 0.8)
40	M1c	20	BRAF V600E	BRAF V600E (25.1, 0.2)	Not detected	Not detected
41	III	13.7	VE1 negative	Not detected	Not detected	MAP2K1 P265S (0.11, 0.27) MAP2K2 V121I (0.15, 0.37)
43	M1c	20	Triple WT	BRAF G469A (0.06, 0.15)	TP53 V157L (0.19, 0.24) TP53 H179Y (0.1, 0.24)	Not detected
45	M1c	19.1	Triple WT	Not detected	Not detected	STK19 T80N (2.46, 0.64)
47	M1a	10.7	Triple WT	Not detected	KRAS G12S (0.16, 0.41)	MAP2K1 P265S (0.10, 0.24)
48	III	13.3	NRAS Q61R	Not detected	Not detected	Not detected
49	III	19.5	Triple WT	Not detected	Not detected	NRAS V14I (0.09, 0.23) PREX2 G1400dup (0.07, 0.17) RASA2 S506N (0.1, 0.24)
50	III	14.7	NRAS Q61K	Not detected	Not detected	GNAQ I190V (0.10, 0.19)
51	M1d	11.7	BRAF V600E	Not detected	PREX2 L1407F (0.28, 0.30)	Not detected
52	III	17.5	NRAS Q61Q/K	Not detected	Not detected	TP53 R333C (0.07, 0.18)
53	M1d	30	Not done	Not detected	Not detected	Not detected
54	M1d	9	BRAF D594N	Not detected	Not detected	NRAS H131Y (0.07, 0.28 ) OXA1L R43_G44delinsKS (0.07, 0.54)
55	III	8.9	VE1 negative	Not detected	Not detected	Not detected
56	III	30	Triple WT	Not detected	Not detected	GNAQ I190V (0.07, 0.12) MAP2K1 P265S (0.07, 0.12)
61	M1b	8.8	VE1 negative	Not detected	TP53 R213Q (3.19, 0.43)	PREX2 G1400dup (0.05, 0.38)
63	III	9.5	BRAF V600E	BRAF V600E (8.88, 0.56) BRAF E586K (8.88, 0.56)	RAC1 P29S (14.41, 0.64)	HRAS E49fs (0.26, 0.49) NF1 T676N (0.34, 0.43)
65	M1b	20	Triple WT	Not detected	TP53 V216M (0.08, 0.15) TP53 G245S (0.32, 0.14)	DDX3X H527N (0.22, 0.23) DDX3X R531H (0.12, 0.23) PREX2 G1399E (0.09, 0.16) PTPRT P376L (0.09, 0.13)
66	III	10.4	BRAF V600E	BRAF V600E (16.81, 0.39)	Not detected	TP53 Q167R (0.48, 0.45) MAP2K1 P265S (0.13, 0.33)
68	III	12.5	BRAF V600E	Not detected	Not detected	PTPRT Q1199R (0.09, 0.22)
69	III	19.6	NRAS Q61L	Not detected	Not detected	Not detected
70	III	5.2	Not done	Not detected	Not detected	Not detected
71	M1b	20.1	BRAF V600K	Not detected	TP53 Y163C (0.07, 0.17)	Not detected
72	M1a	42	VE1 negative	BRAF T599dup (0.87, 0.13)	GRIN2A E962K (0.5, 0.13) PTPRT W691*(0.38, 0.12)	ARID2 P955S (0.06, 0.12) PTEN A39P (0.19, 0.13) TP53 V173L (0.29, 0.13)
73	M1a	39	BRAF V600E	Not detected	Not detected	MAP2K1 P265S (0.06, 0.12)
74	III	3.6	Triple WT	Not detected	Not detected	TP53 V173M (0.27, 0.51)
75	M1c	20	BRAF V600E	BRAF V600E (15.07, 0.17)	CDKN2A Q50* (9, 0.13) TP53 F134L (3.61, 0.15) TP53 R248Q (0.44, 0.13)	GNAQ I190V (0.08, 0.13)
76	III	8.3	Not done	Not detected	TP53 R175H (0.16, 0.24)	MAP2K1 R49C (0.16, 0.17) TP53 R337H (0.09, 0.22)
77	M1d	15.1	BRAF V600K	BRAF V600K (2.48, 0.21)	MAP2K2 E207K (0.97, 0.22) PPP6C R264C (1.88, 0.21)	Not detected
78	III	12	NRAS Q61R	Not detected	CDKN2A N71fs (0.17, 0.31) TP53 C141Y (0.08, 0.2) TP53 R156H (0.11, 0.28)	DDX3X E523K (0.08, 0.19) MAP2K2 G132D (0.1, 0.24) OXA1L A62T (0.2, 0.51)
79	III	13	BRAF V600E	BRAF V600E (0.27, 0.26)	Not detected	RASA2 D305G (0.12, 0.22)
80	III	21	BRAF V600E	BRAF V600E (0.07, 0.15)	IDH1 R132C (0.14, 0.17)	MAP2K2 R49C (0.16, 0.13)
81	III	13.6	BRAF V600E	Not detected	Not detected	Not detected
85	III	11.2	VE1 negative	Not detected	Not detected	Not detected
86	M1c	20	Triple WT	Not detected	Not detected	MAP2K2 D47N (0.1, 0.25) MAP2K2 E48K (0.14, 0.25) MAP2K2 P268F (0.1, 0.25) PTPRT R546Q (0.1, 0.25)
87	III	10	NRAS Q61K	NRAS Q61K (4.64, 1.09)	TP53 V122fs (3.98, 0.73)	Not detected
88	III	20	BRAF V600K	Not detected	Not detected	MAP2K1 P265S (0.08, 0.21)
89	III	15.6	BRAF L597Q	BRAF S363F (2.5, 0.31) BRAF L597Q (2.63, 0.36)	Not detected	Not detected
90	M1c	16.8	VE1 negative	NRAS Q61R (13.26, 0.8)	CDKN2A P114L (3.81, 0.44) PPP6C Q183* (9.14, 0.61) TP53 Q317* (9.49, 0.69)	MAP2K1 P265S (0.75, 0.37) MAP2K2 P128S (4.12, 0.47)
92	III	8.35	Triple WT	Not detected	Not detected	RAC1 A27P (2.15, 0.67)
MAF, mutant allele frequency; LOD, limit of detection
^Mutation classification based on Oncomine knowledgebase reporter and www.cbioportal.org
#VE1 immunohistochemistry negative for BRAF V600E
##Triple WT based on lack of detectable mutation in either BRAF, NRAS or KIT
Highlighted ctDNA mutations were validated by either ddPCR (green boxes) or both ddPCR and a pan cancer panel (blue boxes). See tables S8 and S9 for complete breakdown of validation.
