# Supplementary material for: Design and Testing of a Custom Melanoma Next Generation Sequencing Panel for Analysis of Circulating Tumor DNA
Source: Cancers (Basel). 2020 Aug 10;12(8):2228. doi: 10.3390/cancers12082228 (PMC7465941; doi:10.3390/cancers12082228)
Supplement: Supplementary file 1 [file cancers-12-02228-s001.zip › TableS7StageIVConcordance.xlsx]

## Sheet: Sheet1
Table S7. Stage IV concordance between tissue and liqud biopsy.
				Custom melanoma panel mutations^
Sample number	Stage	Driver tissue mutation	Driver mutations (MAF, LOD)	Other cancer-associated mutations (MAF, LOD)	Other mutations (MAF, LOD)
3	M1c	Triple WT##	Not detected	TP53 Y163N (1.78, 0.27) TP53 Q331* (12.64, 0.16)	ARID2 L313F (3.87, 0.24) GRIN2A G951E (3.82, 0.28) MAP2K1 P265S (0.07, 0.19)
4	M1d	Triple WT	Not detected	GRIN2A R1288H (0.15, 0.28)	MAP2K1 P265S (0.08, 0.21) PPP6C I107F (0.08, 0.19)
5	M1c	Triple WT	Not detected	Not detected	MAP2K1 P265S (0.09, 0.17) PREX2 E303K (0.07, 0.25)
7	M1c	Triple WT	GNAQ R183Q (0.71, 0.14) NF1 R1241* (27.65, 0.15)	Not detected	CDKN2A E69K (10.9, 0.35) CDKN2A P75-77T deletion (0.05, 0.38) GNAQ I190V (0.09, 0.14) KRAS G13C (0.70, 0.21)
10	M1d	BRAF G469E	BRAF G469E (0.95, 0.25)	CDKN2A P114L (0.48, 0.28) MAP2K1 K57T (1.06, 0.23) OXA1L L57F (0.71, 0.88) OXA1L P58S (0.35, 0.88) PTPRT E548K (1.55, 0.34) STK19 E88K (2.71, 1.13) TP53 S241F (0.81, 0.23)	IDH1 Y34fs (0.21, 0.39) MAP2K1 P265S (0.1,0.25)
11	M1c	BRAF V600E	Not detected	Not detected	IDH1 Y34fs (0.13, 0.32)
12	M1c	Triple WT	BRAF G466A (0.92, 0.17)	PTEN L247fs (0.08, 0.6)	OXA1L M61K (53.92, 0.58)
13	M1c	BRAF K601E	BRAF K601E (5.1, 0.23 BRAF G469A (0.16, 0.15)	OXA1L P58L (1.87, 0.54) SF3B1 P465S (0.81, 0.28) TP53 S241F (1.67, 0.15) TP53 R282W (1.65, 0.18 )	ARID2 W266* (2.53, 0.21) MAP2K1 P265S (0.08, 0.15)
14	M1c	BRAF V600K/M/R	BRAF V600K (6.37, 0.21)	Not detected	GNAQ I190V (0.09, 0.14) PTEN L247S (5.82, 0.37)
17	M1c	NRAS Q61L	NRAS Q61L (5.81, 1.81)	Not detected	Not detected
19	M1d	Triple WT	Not detected	Not detected	GRIN2A P1171L (0.77, 0.64)
21	M1b	Triple WT	Not detected	TP53 E326fs (0.06, 0.47) TP53 Q331* (2.67, 0.47)	Not detected
22	M1b	BRAF V600E	BRAF V600E (21.53, 0.2)	TP53 Q167* (22.13, 0.2) TP53 C176S (0.19, 0.2) TP53 S241F (10.21, 0.15)	ARID2 S268P (0.11, 0.17)
24	M1b	Triple WT	Not detected	TP53 P250L (0.09, 0.34)	MAP2K1 P266L (0.07, 0.5) PPP6C H187fs (0.05, 0.39)
27	M1c	BRAF V600E	BRAF V600E (34.32, 0.19)	CDKN2A S56fs (38.47, 0.4) TP53 S241F (45.94, 0.18)	GNAQ I190V (0.1, 0.14) IDH1 Y34fs (0.13, 0.19) MAP2K1 P265S (0.06, 0.15)
30	M1a	BRAF G469A	BRAF G469A (1.8, 0.16)	SF3B1 E622D (0.07, 0.17)	BRAF P367L (2.37, 0.2)
32	M1b	Triple WT	Not detected	Not detected	CDKN2A M54dup (0.12, 0.91)
33	M1d	BRAF L597R	BRAF E586K (0.23, 0.22) BRAF L597R (0.23, 0.22)	Not detected	GNAQ I190V (0.12, 0.14)
34	M1d	NRAS Q61K	NRAS Q61K (7.58, 0.49)	CDKN2A P114L (2.94, 0.2)	ARID2 P536L (0.1, 0.25) GNAQ I190V (0.13, 0.15) GNAQ E191K (0.11 0.15) NF1 S1864N (0.11, 0.21)
36	M1d	Triple WT	NF1 W777* (0.16, 0.17)	PTEN R130L (11.35, 0.14)	BRAF R701K (0.07, 0.18) GNAQ I190V (0.07, 0.14) MAP2K1 P265S (0.07, 0.17) TP53 A161S (0.36, 0.25)
39	M1a	NRAS Q61L	Not detected	Not detected	HRAS V9del (0.11, 0.8)
40	M1c	BRAF V600E	BRAF V600E (25.1, 0.2)	Not detected	Not detected
43	M1c	Triple WT	BRAF G469A (0.06, 0.15)	TP53 V157L (0.19, 0.24) TP53 H179Y (0.1, 0.24)	Not detected
45	M1c	Triple WT	Not detected	Not detected	STK19 T80N (2.46, 0.64)
47	M1a	Triple WT	Not detected	KRAS G12S (0.16, 0.41)	MAP2K1 P265S (0.10, 0.24)
51	M1d	BRAF V600E	Not detected	PREX2 L1407F (0.28, 0.30)	Not detected
54	M1d	BRAF D594N	Not detected	Not detected	NRAS H131Y (0.07, 0.28 ) OXA1L R43_G44delinsKS (0.07, 0.54)
61	M1b	VE1 negative	Not detected	TP53 R213Q (3.19, 0.43)	PREX2 G1400dup (0.05, 0.38)
65	M1b	Triple WT	Not detected	TP53 V216M (0.08, 0.15) TP53 G245S (0.32, 0.14)	DDX3X H527N (0.22, 0.23) DDX3X R531H (0.12, 0.23) PREX2 G1399E (0.09, 0.16) PTPRT P376L (0.09, 0.13)
72	M1a	VE1 negative	BRAF T599dup (0.87, 0.13)	GRIN2A E962K (0.5, 0.13) PTPRT W691*(0.38, 0.12)	ARID2 P955S (0.06, 0.12) PTEN A39P (0.19, 0.13) TP53 V173L (0.29, 0.13)
71	M1b	BRAF V600K	Not detected	TP53 Y163C (0.07, 0.17)	Not detected
73	M1a	BRAF V600E	Not detected	Not detected	MAP2K1 P265S (0.06, 0.12)
75	M1c	BRAF V600E	BRAF V600E (15.07, 0.17)	CDKN2A Q50* (9, 0.13) TP53 F134L (3.61, 0.15) TP53 R248Q (0.44, 0.13)	GNAQ I190V (0.08, 0.13)
77	M1d	BRAF V600K	BRAF V600K (2.48, 0.21)	MAP2K2 E207K (0.97, 0.22) PPP6C R264C (1.88, 0.21)	Not detected
86	M1c	Triple WT	Not detected	Not detected	MAP2K2 D47N (0.1, 0.25) MAP2K2 E48K (0.14, 0.25) MAP2K2 P268F (0.1, 0.25) PTPRT R546Q (0.1, 0.25)
90	M1c	VE1 negative#	NRAS Q61R (13.26, 0.8)	CDKN2A P114L (3.81, 0.44) PPP6C Q183* (9.14, 0.61) TP53 Q317* (9.49, 0.69)	MAP2K1 P265S (0.75, 0.37) MAP2K2 P128S (4.12, 0.47)
MAF, mutant allele frequency; LOD, limit of detection
^Mutation classification based on Oncomine knowledgebase reporter and www.cbioportal.org
#VE1 immunohistochemistry negative for BRAF V600E
##Triple WT based on lack of detectable mutation in either BRAF, NRAS or KIT
