# Supplementary material for: Design and Testing of a Custom Melanoma Next Generation Sequencing Panel for Analysis of Circulating Tumor DNA
Source: Cancers (Basel). 2020 Aug 10;12(8):2228. doi: 10.3390/cancers12082228 (PMC7465941; doi:10.3390/cancers12082228)
Supplement: Supplementary file 1 [file cancers-12-02228-s001.zip › TableS8ddPCRvsNGS.xlsx]

## Sheet: Sheet1
Table S8. ddPCR confirmation of driver mutations detected by the custom melanona panel.
	BRAF V600E Mutant#			BRAF V600K Mutant#			BRAF E586K Mutant#			BRAF K601E Mutant#			GNAQ R183C Mutant			NRAS Q61K Mutant
Sample number	Mutant#	WT#	MAF (%)	Mutant	WT	MAF (%)	Mutant	WT	MAF (%)	Mutant	WT	MAF (%)	Mutant	WT	MAF (%)	Mutant	WT	MAF (%)
2*																7	1102	0.6
13										138	3019	4.4
14				333	5333	5.9
17																33	368	8.2
22	397	1309	23.2
27	2489	4523	35.5
33							32	21188	0.15
34																186	2500	6.9
38													71	1883	3.6
40	1043	3375	23.6
66	164	704	18.9
75	295	1575	15.8
77				44	1300	3.3
#copies/ml plasma
*Used 5-6 ng template, exception for sample 33 used 20 ng template
