# Supplementary material for: Design and Testing of a Custom Melanoma Next Generation Sequencing Panel for Analysis of Circulating Tumor DNA
Source: Cancers (Basel). 2020 Aug 10;12(8):2228. doi: 10.3390/cancers12082228 (PMC7465941; doi:10.3390/cancers12082228)
Supplement: Supplementary file 1 [file cancers-12-02228-s001.zip › TableS9CustomvsPan.xlsx]

## Sheet: Sheet1
Table S9. Comparsion of targeted NGS panels.
	Mutation (MAF, LOD)
Sample number	Melanoma custom panel	Oncomine pan cancer panel
14	BRAF V600K (6.37, 0.21)	BRAF V600K (5.04, 0.17)
27	BRAF V600E (34.32, 0.19) TP53 S241F (45.94, 0.18)	BRAF V600E (27.69, 0.15) TP53 S241F (35.85, 0.22)
29	GNAQ Q209P (5.93, 0.15)	GNAQ Q209P (6.35, 0.1)
33	BRAF E586K (0.23, 0.22) BRAF L597R (0.23, 0.22)	BRAF E586K (0.04, 0.17) BRAF L597R (0.04, 0.17)
37	ND	ND
40	BRAF V600E (25.1, 0.2)	BRAF V600E (19.63, 0.18)
42	ND	ND
56	ND	ND
MAF, mutant allele frequency; ND, not detected; LOD, limit of detection.
