# Supplementary material for: Design and Testing of a Custom Melanoma Next Generation Sequencing Panel for Analysis of Circulating Tumor DNA
Source: Cancers (Basel). 2020 Aug 10;12(8):2228. doi: 10.3390/cancers12082228 (PMC7465941; doi:10.3390/cancers12082228)
Supplement: Supplementary file 1 [file cancers-12-02228-s001.zip › TableS10TERTddPCR.xlsx]

## Sheet: Sheet1
Table S10. ddPCR analysis of TERT promoter mutations.
		TERT -124 C>T Mutant#			TERT -146 C>T Mutant#
Sample number	Input cfDNA (ng)	Mutant#	WT#	MAF (%)	Mutant	WT	MAF (%)	Driver mutation identified by tissue panel	Driver mutation identified by custom panel	Stage
13	6	0	1195	0	0	1340	0	BRAF K601E	BRAF K601E/G469A	M1c
14	3.8	0	1375	0	0	1000	0	BRAF V600K/M/R	BRAF V600K	M1c
26	4.8	0	4100	0	0	3500	0	NRAS G13S/N	Not detected	III
33	29	0	17100	0	0	14600	0	BRAF L597R	BRAF L597R/E586K	M1d
34	4.3	22	2760	0.8 (4)##	0	2185	0	NRAS Q61K	NRAS Q61K	M1d
35	3.8	0	3500	0	0	2525	0	Not tested	Not detected	III
53	3	0	3305	0	0	2820	0	Not tested	Not detected	M1d
56	10	16	10550	0.15 (2)	0	7950	0	BRAF/NRAS WT	Not detected	III
73	8.5	0	6100	0	0	6300	0	Uknown	Not detected	M1a
88	4	0	1790	0	5.5 (1)	1665	0.33	BRAF V600K	Not detected	III
#Copies/ml plasma
##Number in brackets represent number of positive droplets
